# Supplementary material for: N-Degron-Based PROTAC Targeting PLK1: A Potential Therapeutic Strategy for Cervical Cancer
Source: Pharmaceutics. 2025 Aug 7;17(8):1027. doi: 10.3390/pharmaceutics17081027 (PMC12389170; doi:10.3390/pharmaceutics17081027)
Supplement: Supplementary file 1 [file pharmaceutics-17-01027-s001.zip]

Archive with 1 entries (1 files):
- pharmaceutics-3772557-supplementary.pdf
